# Supplementary material for: Hepatitis E-related adverse pregnancy outcomes and their prevention by hepatitis E vaccine in a rabbit model
Source: Emerg Microbes Infect. 2019 Jul 24;8(1):1066–75. doi: 10.1080/22221751.2019.1643260 (PMC6711181; doi:10.1080/22221751.2019.1643260)
Supplement: Supplemental Material [file TEMI_A_1643260_SM0218.zip]

Archive with 3 entries (3 files):
- Supplementary figure legends..doc
- Supplementary Figures 2.zip
- Supplementary Table .doc
